# Supplementary material for: Yi Shen Juan Bi Pill Regulates the Bone Immune Microenvironment via the JAK2/STAT3 Signaling Pathway in Vitro
Source: Front Pharmacol. 2021 Dec 14;12:746786. doi: 10.3389/fphar.2021.746786 (PMC8712765; doi:10.3389/fphar.2021.746786)
Supplement: Supplementary file 1 [file DataSheet1.zip]

Archive with 4 entries (4 files):
- Supplementary Materials/1.DOCX
- Supplementary Materials/2.DOCX
- Supplementary Materials/3.DOCX
- Supplementary Materials/4.DOCX
